# Supplementary material for: Immunogenicity, Efficacy, and Effectiveness of Two-Dose and Shorter Schedules of Hepatitis E Vaccine: A Systematic Review
Source: Vaccines (Basel). 2024 Dec 31;13(1):28. doi: 10.3390/vaccines13010028 (PMC11768984; doi:10.3390/vaccines13010028)
Supplement: Supplementary file 1 [file vaccines-13-00028-s001.zip]

Archive with 1 entries (1 files):
- vaccines-3351103-supplementary.pdf
